# Supplementary material for: Ancient Microbiomes as Mirrored by DNA Extracted From Century‐Old Herbarium Plants and Associated Soil
Source: Mol Ecol Resour. 2025 May 24;25(7):e14122. doi: 10.1111/1755-0998.14122 (PMC12415840; doi:10.1111/1755-0998.14122)
Supplement: Supplementary file 1 — Data S1 [file MEN-25-e14122-s001.zip]

Archive with 2 entries (2 files):
- men14122-sup-0001-Figures.docx
- men14122-sup-0002-TableS3.xlsx
